# Supplementary material for: The Potato Aphid Salivary Effector Me47 Is a Glutathione-S-Transferase Involved in Modifying Plant Responses to Aphid Infestation
Source: Front Plant Sci. 2016 Aug 3;7:1142. doi: 10.3389/fpls.2016.01142 (PMC4971587; doi:10.3389/fpls.2016.01142)
Supplement: Supplementary file 1 [file Table_1.XLSX]

## Sheet: Table S1 primer sequences
Table S1. Primer sequences used in this study.
Primer Name	Purpose	Sequence
attB1 Me47 F	Me47 cloning	GGGGACAAGTTTGTACAAAAAAGCAGGCTCCATGGAAAAAGTCAAAATGGATATCAAC
attB2 Me47 R	Me47 cloning	CACCACTTTGTACAAGAAAGCTGGGTCTCATATTATATGTGGCGTTTCAG
attB2 Me47-STOP R	Me47 cloning	CACCACTTTGTACAAGAAAGCTGGGTCTATTATATGTGGCGTTTCAG
Ubi3 F	tomato qPCR	GTGTGGGCTCACCTACGTTT
Ubi3 R	tomato qPCR	CCGTTCATTCGACAAAAAGAA
Tip41 F	tomato qPCR	ATGGAGTTTTTGAGTCTTCTGC
Tip41 R	tomato qPCR	GCTGCGTTTCTGGCTTAGG
Lrr22 F	tomato qPCR	AAGATTGGAGGTTGCCATTGGAGC
Lrr22 R	tomato qPCR	ATCGCGATGAATGATCGGTGGAGT
Pti5 F	tomato qPCR	ATTCGCGATTCGGCTAGACATGGT
Pti5 R	tomato qPCR	AGTAGTGCCTTAGCACCTCGCATT
Gras2 F	tomato qPCR	TAATCCAAGGGATGAGCTTCT
Gras2 R	tomato qPCR	CCACCAACGTGACCACCTT
PR1a F	tomato qPCR	TTATACTCAAGTAGTCTGGCGCA
PR1a R	tomato qPCR	TTGCAAGAAATGAACCACCA
PAD3 F	Arabidopsis qPCR	TGCTCCCAAGACAGACAATG
PAD3 R	Arabidopsis qPCR	GTTTTGGATCACGACCCATC
CYP81F2 F	Arabidopsis qPCR	TGGCTATGCGTAAACTCGTG
CYP81F2 R	Arabidopsis qPCR	GGTAAACTTCAAAATGGTGGTCA
PDF1.2 F	Arabidopsis qPCR	CCATCATCACCCTTATCTTCGC
PDF1.2 R	Arabidopsis qPCR	TGTCCCACTTGGCTTCTCG
PR1 F	Arabidopsis qPCR	GTTGCAGCCTATGCTCGGAG
PR1 R	Arabidopsis qPCR	CCGCTACCCCAGGCTAAGTT
Pex4 F	Arabidopsis qPCR	TGCAACCTCCTCAAGTTCG
Pex4 R	Arabidopsis qPCR	CACAGACTGAAGCGTCCAAG
