# Supplementary material for: The Potato Aphid Salivary Effector Me47 Is a Glutathione-S-Transferase Involved in Modifying Plant Responses to Aphid Infestation
Source: Front Plant Sci. 2016 Aug 3;7:1142. doi: 10.3389/fpls.2016.01142 (PMC4971587; doi:10.3389/fpls.2016.01142)
Supplement: Supplementary file 2 [file Table_2.XLSX]

## Sheet: MpO MpG006 GSTs
Table S2. GST sequences of M. persicae clone G006 and clone 0 from Myzus DB (AphidBase).
Name	Sequence Length	Sequence
Mp0_000115820.1	232	MVKLKFYYDFLSQPSRTLYIFMKKTNIPFEPKPVNLRQGDQLAKEFEILNPFKKVPFIDDKGLVLIESVAILRYLCRTYNVADHWYPKDIQKQALVDQYLEWQHNNTRAHCTEYFRHKALWPLKTGQAANTEKVTILENRMIENLDLLENIWLKDKPFLCGDKISVSDLVGACEVEQPRIAGFDPLVNRPNLTKWIARVQSTFSPFYEEAHQVVEQTADEYKRYVSELSKKN
Mp0_000115840.1	237	MAKLTYYYNLLSQPCRALYMFFKKAEIPFEGKVVDLLKGEQFTAEFEAINPFKKVPVINDKGFVLIESIAILRYVCRTYNVADHWYPKDSVKQAQVDEYLEWQHTNTRADCALYYLHKVLWPAMYGKPVNEQRVAQLEKKMITTLDLIENVWLKNKMFLSGNEISISDIIAICEIEQTRMAGFNPYVNRPNLSKWKMKTASYLSPYYEEANEILEVQKICKKMVLLPCEKDKQMLRI
Mp0_000115840.2	232	MAKLTYYYNLLSQPCRALYMFFKKAEIPFEGKVVDLLKGEQFTAEFEAINPFKKVPVINDKGFVLIESIAILRYVCRTYNVADHWYPKDSVKQAQVDEYLEWQHTNTRADCALYYLHKVLWPAMYGKPVNEQRVAQLEKKMITTLDLIENVWLKNKMFLSGNEISISDIIAICEIEQTRMAGFNPYVNRPNLSKWKMKTASYLSPYYEEANEILEVQVVKYNKKYGKLNSHI
Mp0_000127070.1	222	MTIDFYYASWSPPCRTVELVAHILNVKLNPIVTTPSKGDTQKPEYKQLNPQHTIPTIVDNGFVLSESRAICKYLVEKYGLATGAYSKEQLYPKDLQKRATIDHRIDFDLGSLYRRASDYFSPVFMTGQFGTAALPKLKAALEILDAYLAKTKWVAGPEVTLADIVVVVTISSLEIVGYELTSYPNILRWFKAAQTTLPGYNEANHKGTIEFKDYLFSKLKNN
Mp0_000127080.2	218	MTAKALNIYGNIEIKELILFKKQHKNLPELTEINSRNTLPTMAVKEIGEDEGVDYSLWDSHAIVVYLAQKYGSINNPLFPSGSIEIQGQINEWLHFDNGTLYPAFKKQYNPWLFDNEPKTVDNKDLTDALEFLEKSLKPEFKFVIGNEPTLADIALVASISTFEVAGVELTKYNKIIKWLTHCKELDIYKTINIKGLSKIEGLVKLRKADEKVETEST
Mp0_000127080.3	177	MAVKEIGEDEGVDYSLWDSHAIVVYLAQKYGSINNPLFPSGSIEIQGQINEWLHFDNGTLYPAFKKQYNPWLFDNEPKTVDNKDLTDALEFLEKSLKPEFKFVIGNEPTLADIALVASISTFEVAGVELTKYNKIIKWLTHCKELDIYKTINIKGLSKIEGLVKLRKADEKVETEST
Mp0_000127080.4	264	MSSTLFKHNIILIVLCIGTTLIHDSQQEKKVYIYSDIVSPPCRSVLMTAKALNIYGNIEIKELILFKKQHKNLPELTEINSRNTLPTMAVKEIGEDEGVDYSLWDSHAIVVYLAQKYGSINNPLFPSGSIEIQGQINEWLHFDNGTLYPAFKKQYNPWLFDNEPKTVDNKDLTDALEFLEKSLKPEFKFVIGNEPTLADIALVASISTFEVAGVELTKYNKIIKWLTHCKELDIYKTINIKGLSKIEGLVKLRKADEKVETEST
Mp0_000127090.1	216	MPIDFYYTPGSPPCRSVLLTAKALGLELNLKTLDLHHGEHLKPEFVKLNPQHCVPTLVDGDLVLWESRAIIVYLVQAYGKNDSLFPKDPKKQALVNQRLQFDVSTLYPAFADQYYPWIFAGVPKSDDKEKKIHDALAFLEIFLGSSTWAAGDSVTVADVALVASISTFEAVGIDLKKYANISKWFEKSKSTLVGYQEANQKGIDGFKIMVANLTKK
Mp0_000163680.1	207	MLEILGKASSINVRKVLWTCAELDLPYRREDWGSGFRDTHAAEFLALNPNAMVPVLRDGELVLWESNSIIRYLANRYAGERLYPQQAAPRARVDQWLDWQASDLNRSWSYAFMSLVRQSPAHRDAAQVEASLRGWTGFMEILEGQLLRTGAYVAGETFSLADIAIGLSVNRWYETPFEHPSLPAVRAYYERLGARPGFLAHGRNGVP
MpG006_000085770.1	216	MPIDFYYTPGSPPCRSVLLTAKALGLELNLKTLDLHHGEHLKPEFVKLNPQHCVPTLVDGDLVLWESRAIIVYLVQAYGKNDSLFPKDPKKQALVNQRLQFDVSTLYPAFADQYYPWIFAGVPKSDDKEKKIHDALAFLEIFLGSSTWAAGDSVTVADVALVASISTFEAVGIDLKKYANISKWFEKSKSTLVGYQEANQKGIDGFKIMVANLTKK
MpG006_000126570.1	232	MVKLKFYYDFLSQPSRTLYIFMKKTNIPFEPKPVNLRQGDQLAKEFEILNPFKKVPFIDDKGLVLIESVAILRYLCRTYNVADHWYPKDIQKQALVDQYLEWQHNNTRAHCTEYFRHKALWPLKTGQAANTEKVTILENRMIENLDLLENIWLKDKPFLCGDKISVSDLVGACEVEQPRIAGFDPLVNRPNLTKWIARVQSTFSPFYEEAHQVVEQTADEYKRYVSELSKKN
MpG006_000126570.2	232	MVKLKFYYDFLSQPSRTLYIFMKKTNIPFEPKPVNLRQGDQLAKEFEILNPFKKVPFIDDKGLVLIESVAILRYLCRTYNVADHWYPKDIQKQALVDQYLEWQHNNTRAHCTEYFRHKALWPLKTGQAANTEKVTILENRMIENLDLLENIWLKDKPFLCGDKISVSDLVGACEVEQPRIAGFDPLVNRPNLTKWIARVQSTFSPFYEEAHQVVEQTADEYKRYVSELSKKN
MpG006_000126570.3	232	MVKLKFYYDFLSQPSRTLYIFMKKTNIPFEPKPVNLRQGDQLAKEFEILNPFKKVPFIDDKGLVLIESVAILRYLCRTYNVADHWYPKDIQKQALVDQYLEWQHNNTRAHCTEYFRHKALWPLKTGQAANTEKVTILENRMIENLDLLENIWLKDKPFLCGDKISVSDLVGACEVEQPRIAGFDPLVNRPNLTKWIARVQSTFSPFYEEAHQVVEQTADEYKRYVSELSKKN
MpG006_000126590.1	232	MAKLTYYYNLLSQPCRALYMFFKKAEIPFEGKVVDLLKGEQFTAEFEAINPFKKVPVINDKGFVLIESIAILRYVCRTYNVADHWYPKDSVKQAQVDEYLEWQHTNTRADCALYYLHKVLWPAMYGKPVNEQRVAQLEKKMITTLDLIENVWLKNKMFLSGNEISISDIIAICEIEQTRMAGFNPYVNRPNLSKWKMKTASYLSPYYEEANEILEVQVVKYNKKYGKLNSHI
MpG006_000126590.2	237	MAKLTYYYNLLSQPCRALYMFFKKAEIPFEGKVVDLLKGEQFTAEFEAINPFKKVPVINDKGFVLIESIAILRYVCRTYNVADHWYPKDSVKQAQVDEYLEWQHTNTRADCALYYLHKVLWPAMYGKPVNEQRVAQLEKKMITTLDLIENVWLKNKMFLSGNEISISDIIAICEIEQTRMAGFNPYVNRPNLSKWKMKTASYLSPYYEEANEILEVQKICKKMVLLPCEKDKQMLRI
MpG006_000147350.1	218	MTAKALNIYGNIEIKELILFKKQHKNLPELTKINSRNTLPTMAVKEIGEDEGVDYSLWDSHAIVVYLAQKYGSINNPLFPSGSIEIQGQINEWLHFDNGTLYPAFKKQYNPWLFDNEPKTVDNKDLTDALEFLEKSLKPEFKFVIGNEPTLADIALVASISTFEVAGVELTKYNKIIKWLTHCKELYIYKTINIKGLAKIEGLVKLRKADEKVETEST
MpG006_000147360.1	222	MTIDFYYASWSPPCRTVELVAHILNVKLNPIVTTPSKGDTQKPEYKQLNPQHTIPTIVDNGFVLSESRAICKYLVEKYGLATGAYSKEQLYPKDLQKRATIDHRIDFDLGSLYRRASDYFSPVFMTGQFGTAALPKLKAALEILDAYLAKTKWVAGPEVTLADIVVVVTISSLEIVGYELTSYPNILRWFKAAQTTLPGYNEANHKGTIEFKDYLFSKLKNN
MpG006_000147360.2	222	MTIDFYYASWSPPCRTVELVAHILNVKLNPIVTTPSKGDTQKPEYKQLNPQHTIPTIVDNGFVLSESRAICKYLVEKYGLATGAYSKEQLYPKDLQKRATIDHRIDFDLGSLYRRASDYFSPVFMTGQFGTAALPKLKAALEILDAYLAKTKWVAGPEVTLADIVVVVTISSLEIVGYELTSYPNILRWFKAAQTTLPGYNEANHKGTIEFKDYLFSKLKNN
